# Supplementary material for: Breast Cancer Cell-Derived Exosomal miR-92b-3p Promotes Tumor Angiogenesis and Metastasis by Suppressing PTEN in Vascular Endothelial Cells
Source: Oncol Res. 2026 Jul 16;34(8):23. doi: 10.32604/or.2026.083563 (PMC13397346; doi:10.32604/or.2026.083563)
Supplement: Supplementary file 1 [file OncolRes-34-83563-s001.zip]

Archive with 1 entries (1 files):
- TSP_OR_83563-s001.pdf
